# Supplementary material for: Poria cocos (Schw.) Wolf, a Traditional Chinese Edible Medicinal Herb, Promotes Neuronal Differentiation, and the Morphological Maturation of Newborn Neurons in Neural Stem/Progenitor Cells
Source: Molecules. 2023 Nov 8;28(22):7480. doi: 10.3390/molecules28227480 (PMC10672746; doi:10.3390/molecules28227480)
Supplement: Supplementary file 1 [file molecules-28-07480-s001.zip]

Archive with 1 entries (1 files):
- Suppment table S1.xlsx
