# Supplementary material for: Poria cocos (Schw.) Wolf, a Traditional Chinese Edible Medicinal Herb, Promotes Neuronal Differentiation, and the Morphological Maturation of Newborn Neurons in Neural Stem/Progenitor Cells
Source: Molecules. 2023 Nov 8;28(22):7480. doi: 10.3390/molecules28227480 (PMC10672746; doi:10.3390/molecules28227480)
Supplement: Supplementary file 1 [file molecules-28-07480-s001.zip › Suppment table S1.xlsx]

## Sheet: Positive ion mode
Identification of chemical constituents of EEPC by UHPLC-Q-Exactive--MS/MS.
NO.	Name	Formula	CAS_num	Class	Molecular Weight	RT [min]	Relative proportion （%）
1	Choline	C5 H13 N O	62-49-7	Organonitrogen compounds	103.1	0.769	17.7507
2	L-Glutamic acid	C5 H9 N O4	56-86-0	Carboxylic acids and derivatives	147.053	0.79	1.13596
3	N3,N4-Dimethyl-L-arginine	C8 H18 N4 O2	30344-00-4	Carboxylic acids and derivatives	202.142	0.792	0.295145
4	N,N-Diethylethanolamine	C6 H15 N O	100-37-8	Organonitrogen compounds	117.115	0.797	2.1993
5	DL-Carnitine	C7 H15 N O3	406-76-8	Organonitrogen compounds	161.105	0.804	0.5329
6	Betaine	C5 H11 N O2	107-43-7	Carboxylic acids and derivatives	117.079	0.809	1.82468
7	Trigonelline	C7 H7 N O2	535-83-1	Pyridines and derivatives	137.047	0.813	2.46328
8	D-(+)-Proline	C5 H9 N O2	344-25-2	Carboxylic acids and derivatives	115.063	0.814	0.696592
9	L-(-)-Arabitol	C5 H12 O5	7643-75-6	Organooxygen compounds	152.068	0.82	6.51323
10	Pipecolic acid	C6 H11 N O2	4043-87-2	Carboxylic acids and derivatives	129.079	0.835	0.480853
11	Cytosine	C4 H5 N3 O	71-30-7	Diazines	111.043	0.837	1.81367
12	DL-Stachydrine	C7 H13 N O2	4136-37-2	Carboxylic acids and derivatives	143.094	0.838	0.226241
13	Cytidine	C9 H13 N3 O5	65-46-3	Pyrimidine nucleosides	243.085	0.84	1.01193
14	Guanine	C5 H5 N5 O	73-40-5	Imidazopyrimidines	151.049	0.862	0.493233
15	Uric acid	C5 H4 N4 O3	69-93-2	Imidazopyrimidines	168.028	1.116	0.512446
16	Nicotinamide	C6 H6 N2 O	98-92-0	Pyridines and derivatives	122.048	1.117	0.521485
17	4-Aminonicotinic acid	C6 H6 N2 O2	7418-65-7	Pyridines and derivatives	138.043	1.124	0.700859
18	L-Pyroglutamic acid	C5 H7 N O3	98-79-3	Carboxylic acids and derivatives	129.042	1.164	0.945925
19	Uracil	C4 H4 N2 O2	66-22-8	Diazines	112.027	1.177	0.709623
20	2-Hydroxycinnamic acid	C9 H8 O3	583-17-5	Cinnamic acids and derivatives	164.047	1.236	0.813135
21	Adenosine	C10 H13 N5 O4	58-61-7	Purine nucleosides	267.096	1.243	7.231
22	L-Dopa	C9 H11 N O4	59-92-7	Carboxylic acids and derivatives	197.068	1.308	0.142222
23	Acetophenone	C8 H8 O	98-86-2	Organooxygen compounds	120.057	1.321	1.14
24	Leucine	C6 H13 N O2	61-90-5	Carboxylic acids and derivatives	131.094	1.36	2.53114
25	Prolylleucine	C11 H20 N2 O3	52899-07-7	Carboxylic acids and derivatives	228.147	1.422	0.204208
26	Alanyltyrosine	C12 H16 N2 O4	3061-88-9	Carboxylic acids and derivatives	252.11	1.794	0.0696103
27	3-(1-hydroxyethyl)-2,3,6,7,8,8a-hexahydropyrrolo[1,2-a]pyrazine-1,4-dione	C9 H14 N2 O3	NA	Carboxylic acids and derivatives	198.1	1.965	0.076467
28	Biotin	C10 H16 N2 O3 S	58-85-5	Biotin and derivatives	244.088	2.186	0.0781933
29	Pyridoxamine	C8 H12 N2 O2	85-87-0	Pyridines and derivatives	168.09	2.243	0.142549
30	Ethyl 1-{[(5,6-dihydro-1,4-dioxin-2-ylcarbonyl)oxy]acetyl}-3-piperidinecarboxylate	C15 H21 N O7	NA	Others	327.131	2.253	0.616625
31	L-Phenylalanine	C9 H11 N O2	63-91-2	Carboxylic acids and derivatives	165.079	2.292	1.49881
32	Phenylacetylene	C8 H6	536-74-3	Benzene and substituted derivatives	102.047	2.292	1.45548
33	Glycyl-L-leucine	C8 H16 N2 O3	869-19-2	Carboxylic acids and derivatives	188.116	3.119	0.0714632
34	Picolinic acid	C6 H5 N O2	98-98-6	Pyridines and derivatives	123.032	3.231	1.02372
35	tert-Butyl N-[1-(aminocarbonyl)-3-methylbutyl]carbamate	C11 H22 N2 O3	NA	Carboxylic acids and derivatives	230.162	3.509	0.134286
36	Ethyl levulinate	C7 H12 O3	539-88-8	Keto acids and derivatives	144.078	4.138	0.33816
37	3-Morpholino-4-tetrahydro-1H-pyrrol-1-ylcyclobut-3-ene-1,2-dione	C12 H16 N2 O3	NA	Organonitrogen compounds	236.115	4.552	0.118909
38	5'-S-Methyl-5'-thioadenosine	C11 H15 N5 O3 S	2457-80-9	5'-deoxyribonucleosides	297.089	4.569	0.109105
39	3,4-Dihydroxybenzaldehyde	C7 H6 O3	139-85-5	Organooxygen compounds	138.031	4.973	0.174433
40	N,N-Diisopropylethylamine (DIPEA)	C8 H19 N	7087-68-5	Organonitrogen compounds	129.152	5.103	0.235333
41	2-Naphthylamine	C10 H9 N	91-59-8	Naphthalenes	143.073	5.424	0.0377753
42	2,3,4,9-Tetrahydro-1H-β-carboline-3-carboxylic acid	C12 H12 N2 O2	NA	Indoles and derivatives	216.089	5.424	0.0691824
43	3-[1-(2-Carboxyethyl)-1H-benzo[d]imidazol-2-yl]propanoic acid	C13 H14 N2 O4	NA	Benzimidazoles	262.095	5.463	0.0515187
44	10-HDA	C10 H18 O3	14113-05-4	Hydroxy acids and derivatives	186.125	5.56	0.073491
45	Norharman	C11 H8 N2	244-63-3	Indoles and derivatives	168.068	5.838	0.0494074
46	4-Hydroxybenzaldehyde	C7 H6 O2	123-08-0	Organooxygen compounds	122.037	6.03	0.0927777
47	Tolycaine	C15 H22 N2 O3	3686-58-6	Benzene and substituted derivatives	278.162	6.088	0.262722
48	(1ξ)-1,5-Anhydro-1-[2-(3,4-dihydroxyphenyl)-5,7-dihydroxy-4-oxo-4H-chromen-8-yl]-D-galactitol	C21 H20 O11	NA	Flavonoids	448.099	6.099	0.299428
49	tectoridin	C22 H22 O11	611-40-5	Isoflavonoids	462.115	6.196	0.202214
50	5,6,7,8-Tetrahydro-2-naphthol	C10 H12 O	1125-78-6	Tetralins	148.089	6.215	0.100292
51	Cyclo(leucylprolyl)	C11 H18 N2 O2	NA	Carboxylic acids and derivatives	210.136	6.452	0.280265
52	Vitexin	C21 H20 O10	3681-93-4	Flavonoids	432.105	6.556	0.0567061
53	Dehydroepiandrosterone (DHEA)	C19 H28 O2	53-43-0	Steroids and steroid derivatives	288.208	6.629	0.0205738
54	7,8-Bis(hydroxymethyl)-1,4a-dimethyl-3,4,4a,5,6,7-hexahydro-2H-benzo[7]annulen-2-one	C15 H22 O3	NA	Organooxygen compounds	250.156	6.694	0.0950075
55	Cyclo(phenylalanyl-prolyl)	C14 H16 N2 O2	NA	Carboxylic acids and derivatives	244.121	6.873	0.101123
56	N-(2,4-Dimethylphenyl)formamide	C9 H11 N O	60397-77-5	Benzene and substituted derivatives	149.084	7.276	0.0491541
57	Testosterone	C19 H28 O2	58-22-0	Steroids and steroid derivatives	288.208	7.303	0.222131
58	Disperse orange 3	C12 H10 N4 O2	730-40-5	Azobenzenes	242.08	7.411	0.0358389
59	4-Indolecarbaldehyde	C9 H7 N O	1047-86-6	Indoles and derivatives	145.052	7.433	0.067517
60	Progesterone	C21 H30 O2	57-83-0	Steroids and steroid derivatives	314.224	7.803	0.158354
61	Corticosterone	C21 H30 O4	50-22-6	Steroids and steroid derivatives	346.213	8.362	0.054563
62	3',4'-Dimethyl-α-ethylaminovalerophenone	C15 H23 N O	NA	Others	233.177	8.673	0.0358954
63	2-(1,3-Benzodioxol-5-yl)-4,5,6,7-tetramethyl-1H-benzimidazole	C18 H18 N2 O2	NA	Benzodioxoles	294.136	8.835	0.0993875
64	Kaempferol	C15 H10 O6	520-18-3	Flavonoids	286.047	8.855	0.0814749
65	(4R,4aS,8aS)-4-Hydroxy-4-(hydroxymethyl)-3,4a,8,8-tetramethyl-4a,5,6,7,8,8a-hexahydro-1(4H)-naphthalenone	C15 H24 O3	127681-58-7	Organooxygen compounds	252.172	9.675	0.0624506
66	Matairesinol	C20 H22 O6	580-72-3	Furanoid lignans	358.14	9.75	0.0983531
67	Citroflex 2	C12 H20 O7	77-93-0	Carboxylic acids and derivatives	276.12	9.761	0.824295
68	Aflatoxin G2	C17 H14 O7	7241-98-7	Coumarins and derivatives	330.073	9.788	0.0359111
69	9-Oxo-10(E),12(E)-octadecadienoic acid	C18 H30 O3	54232-58-5	Fatty Acyls	294.219	9.953	0.386673
70	Sedanolide	C12 H18 O2	6415-59-4	Isobenzofurans	194.13	9.956	0.0585929
71	Pregnenolone	C21 H32 O2	145-13-1	Steroids and steroid derivatives	316.239	10.257	0.129911
72	Eicosatetraynoic acid	C20 H24 O2	1191-85-1	Fatty Acyls	296.177	10.355	0.0843457
73	(1R,4aS)-7-(2-Hydroxypropan-2-yl)-1,4a-dimethyl-9-oxo-3,4,10,10a-tetrahydro-2H-phenanthrene-1-carboxylic acid	C20 H26 O4	NA	Prenol lipids	330.182	10.47	0.215837
74	Triphenylphosphine oxide	C18 H15 O P	791-28-6	Benzene and substituted derivatives	278.085	10.705	3.16644
75	Prednisolone tebutate	C27 H38 O6	7681-14-3	Steroids and steroid derivatives	458.265	10.844	0.12913
76	2-Amino-1,3,4-octadecanetriol	C18 H39 N O3	554-62-1	Organonitrogen compounds	317.292	11.185	3.1729
77	Testosterone enanthate	C26 H40 O3	315-37-7	Steroids and steroid derivatives	400.297	11.295	0.137817
78	(3β,5ξ,9ξ)-3,6,19-Trihydroxyurs-12-en-28-oic acid	C30 H48 O5	123135-05-7	Prenol lipids	488.349	11.697	9.6737
79	Bis(4-ethylbenzylidene)sorbitol	C24 H30 O6	79072-96-1	Dioxanes	414.203	11.918	2.49869
80	Boldenone cypionate	C27 H38 O3	106505-90-2	Steroids and steroid derivatives	410.281	12.557	0.550349
81	Cannabinol monomethyl ether	C22 H28 O2	41935-92-6	Benzopyrans	324.208	12.829	0.791361
82	Kahweol	C20 H26 O3	6894-43-5	Naphthofurans	314.187	12.854	0.84655
83	(1R,2S,5aR,5bR,7aS,10R,12bR)-2-Hydroxy-10-isopropenyl-3,3,5a,5b,12b-pentamethyloctadecahydrodicyclopenta[a,i]phenanthrene-1,7a(1H)-dicarboxylic acid	C30 H46 O5	NA	Prenol lipids	486.333	12.876	0.0933394
84	18-β-Glycyrrhetinic acid	C30 H46 O4	471-53-4	Prenol lipids	470.338	13.044	1.04852
85	α-Eleostearic acid	C18 H30 O2	506-23-0	Fatty Acyls	278.224	13.112	0.741328
86	(1S,4aS,5R)-5-[2-(3-Furyl)ethyl]-1,4a-dimethyl-6-methylenedecahydro-1-naphthalenecarboxylic acid	C20 H28 O3	NA	Prenol lipids	316.203	13.123	0.602026
87	Testosterone cypionate	C27 H40 O3	58-20-8	Steroids and steroid derivatives	412.296	13.335	0.43491
88	11-Hydroxy-δ(9)-THC	C21 H30 O3	34675-49-5	Benzopyrans	330.218	13.558	0.71318
89	α-Linolenic acid	C18 H30 O2	463-40-1	Fatty Acyls	278.224	14.145	0.076159
90	Ethyl palmitoleate	C18 H34 O2	56219-10-4	Fatty Acyls	282.255	14.152	5.42462
91	6-Hydroxy-1-(hydroxymethyl)-5-{2-[(4-methoxybenzyl)amino]-2-oxoethyl}-1,4a-dimethyldecahydro-2-naphthalenyl propylcarbamate	C27 H42 N2 O6	NA	Phenol ethers	490.304	14.294	0.135373
92	3-Acetyl-11-keto-β-boswellic acid	C32 H48 O5	67416-61-9	Prenol lipids	512.349	14.93	2.89012
93	Isotretinoin	C20 H28 O2	4759-48-2	Prenol lipids	300.208	15.857	0.574825
94	Ergosterol peroxide	C28 H44 O3	NA	Steroids and steroid derivatives	428.328	16.116	0.389437
95	Diisooctyl phthalate	C24 H38 O4	27554-26-3	Benzene and substituted derivatives	390.276	16.329	0.913142
96	4-Methoxycinnamic acid	C10 H10 O3	830-09-1	Cinnamic acids and derivatives	178.063	16.726	1.19624
97	THC	C21 H30 O2	1972-08-3	Benzopyrans	314.224	16.872	0.273796

## Sheet: negative ion mode
Name	Formula	CAS_num	Class	中文分类参考	Molecular Weight(实际值)	RT [min]	Molecular Weight(理论值)	△ppm	Area: 190919-509001-DZ-N-1.raw (F1)	Area: 190919-509001-DZ-N-2.raw (F2)	Area: 190919-509002-FL-N-1.raw (F3)	Area: 190919-509002-FL-N-2.raw (F4)	Area: 190919-509003-TC-N-1.raw (F5)	Area: 190919-509003-TC-N-2.raw (F6)	Area: 190919-509004-HZ-N-1.raw (F7)	Area: 190919-509004-HZ-N-2.raw (F8)	Area: 190919-509005-XKC-N-1.raw (F9)	Area: 190919-509005-XKC-N-2.raw (F10)	DZ relative proportion	FL relative proportion	TC relative proportion	HZ relative proportion	XKC relative proportion
									DZ1	DZ2	FL1	FL2	TC1	TC2	HZ1	HZ2	XKC1	XKC2
1,6-Bis-O-(3,4,5-trihydroxybenzoyl)hexopyranose	C20 H20 O14	NA	Tannins	单宁	484.085	4.678	484.085	0	0	0	0	0	0	0	3.35265e+06	3.14088e+06	0	0	0	0	0	0.00168295	0
Resveratrol	C14 H12 O3	501-36-0	Stilbenes	芪类	228.078	5.616	228.079	2	0	0	0	0	0	0	3.59848e+06	3.95153e+06	0	0	0	0	0	0.00195676	0
cholesteryl succinate	C31 H50 O4	1510-21-0	Steroids and steroid derivatives	类固醇及其衍生物	486.37	12.167	486.371	0	0	0	4.31804e+07	4.74578e+07	0	0	0	0	0	0	0	0.0277675	0	0	0
testosterone ketolaurate	C31 H48 O4	5874-98-6	Steroids and steroid derivatives	类固醇及其衍生物	484.355	13.217	484.355	0	0	0	3.90224e+07	4.00322e+07	0	0	0	0	0	0	0	0.0242188	0	0	0
Xanthurenic acid	C10 H7 N O4	59-00-7	Quinolines and derivatives	喹啉及其衍生物	205.037	4.406	205.038	3	124676	99045.5	0	0	0	0	0	0	0	0	9.69523e-05	0	0	0	0
Kynurenic acid	C10 H7 N O3	492-27-3	Quinolines and derivatives	喹啉及其衍生物	189.042	4.655	189.043	4	863619	991533	0	0	0	0	0	0	224755	232067	0.000803951	0	0	0	0.00023421
Uridine	C9 H12 N2 O6	58-96-8	Pyrimidine nucleosides	嘧啶核苷	244.071	1.253	244.07	-4	0	0	0	0	0	0	914917	916597	105845	176092	0	0	0	0.000474679	0.000144548
1-Pentofuranosyl-2,4(1H,3H)-pyrimidinedione	C9 H12 N2 O6	52486-19-8	Pyrimidine nucleosides	嘧啶核苷	244.069	1.257	244.07	0	1.21504e+06	1.37055e+06	2.77218e+06	2.73598e+06	0	0	822785	836320	953860	1.08546e+06	0.00112049	0.00168745	0	0.000429996	0.00104555
4-Pyridoxic acid	C8 H9 N O4	82-82-6	Pyridines and derivatives	吡啶及其衍生物	183.052	1.602	183.053	4	193124	209694	0	0	0	0	0	0	114994	127916	0.000174566	0	0	0	0.000124539
Guanosine	C10 H13 N5 O5	118-00-3	Purine nucleosides	嘌呤核苷	283.091	1.412	283.092	0	261138	258709	399818	417803	0	0	274254	271189	0	0	0.000225281	0.000250483	0	0.000141364	0
Xanthosine	C10 H12 N4 O6	146-80-5	Purine nucleosides	嘌呤核苷	284.075	1.746	284.076	0	0	0	0	0	0	0	0	0	158058	149695	0	0	0	0	0.000157784
Ursolic acid	C30 H48 O3	77-52-1	Prenol lipids	异戊烯醇酯类脂质化合物	456.36	15.198	456.36	0	0	0	0	0	0	0	0	0	320739	316450	0	0	0	0	0.000326684
18-β-Glycyrrhetinic acid	C30 H46 O4	471-53-4	Prenol lipids	异戊烯醇酯类脂质化合物	470.339	11.495	470.34	0	0	0	0	0	0	0	0	0	557401	619787	0	0	0	0	0.000603538
Oleanolic acid	C30 H48 O3	508-02-1	Prenol lipids	异戊烯醇酯类脂质化合物	456.36	15.831	456.36	0	0	0	0	0	0	0	0	0	3.42338e+06	3.49436e+06	0	0	0	0	0.0035467
(3β,5ξ,9ξ)-3,23-Dihydroxy-1-oxoolean-12-en-28-oic acid	C30 H46 O5	NA	Prenol lipids	异戊烯醇酯类脂质化合物	486.334	8.862	486.335	1	0	0	0	0	0	0	0	0	1.04781e+07	1.05209e+07	0	0	0	0	0.0107661
(±)-Abscisic acid	C15 H20 O4	14375-45-2	Prenol lipids	异戊烯醇酯类脂质化合物	264.136	6.673	264.136	0	557943	396069	0	0	0	0	0	0	0	0	0.000413432	0	0	0	0
Arjungenin	C30 H48 O6	NA	Prenol lipids	异戊烯醇酯类脂质化合物	504.345	7.536	504.345	0	0	0	0	0	0	0	0	0	2.20895e+06	2.03679e+06	0	0	0	0	0.00217677
5-[2-(3-Furyl)ethyl]-8a-(hydroxymethyl)-5,6-dimethyl-3,4,4a,5,6,7,8,8a-octahydro-1-naphthalenecarboxylic acid	C20 H28 O4	NA	Prenol lipids	异戊烯醇酯类脂质化合物	332.199	6.873	332.199	0	0	0	406019	428745	0	0	0	0	0	0	0	0.000255735	0	0	0
Asiatic acid	C30 H48 O5	464-92-6	Prenol lipids	异戊烯醇酯类脂质化合物	488.35	10.598	488.35	1	0	0	0	0	0	0	0	0	7.63319e+06	8.54634e+06	0	0	0	0	0.00829516
Fupenzic acid	C30 H44 O5	NA	Prenol lipids	异戊烯醇酯类脂质化合物	484.318	11.525	484.319	1	0	0	3.12659e+07	3.16939e+07	0	0	0	0	0	0	0	0.0192881	0	0	0
Vanillyl mandelic acid	C9 H10 O5	1955-10-7	Phenols	酚类	198.052	3.112	198.053	3	0	0	160013	178479	0	0	0	0	2.94439e+07	2.8274e+07	0	0.000103699	0	0	0.0295917
(3R,5R)-1,3,5-Trihydroxy-4-{[(2E)-3-(4-hydroxy-3-methoxyphenyl)-2-propenoyl]oxy}cyclohexanecarboxylic acid	C17 H20 O9	NA	Others	其他	368.11	5.345	368.111	0	9.66848e+06	8.54707e+06	200501	28920.8	0	0	248664	242550	0	0	0.00789391	7.02846e-05	0	0.00012731	0
7-Hydroxy-3-(4-hydroxyphenyl)-4-oxo-4H-chromen-8-yl hexopyranoside	C21 H20 O10	NA	Others	其他	432.105	6.64	432.106	1	0	0	0	0	109589	75496.8	5.99078e+07	5.89814e+07	0	0	0	0	4.28333e-05	0.0308129	0
(E)-progabide	C17 H16 Cl F N2 O2	NA	Others	其他	334.09	1.28	334.088	-4	0	0	0	0	0	0	56528.5	61809.9	0	0	0	0	0	3.06701e-05	0
Tetramethyl 3-methyl-1,1,2,2-cyclopropanetetracarboxylate	C12 H16 O8	NA	Others	其他	288.084	1.28	288.084	0	0	0	0	0	1.1014e+08	1.04929e+08	0	0	0	0	0	0	0.0497724	0	0
5'-O-{5-[(E)-(Aminomethylene)amino]-5-deoxy-beta-D-ribofuranosyl}uridine	C15 H22 N4 O9	NA	Others	其他	402.137	0.9	402.139	4	0	0	2.91428e+07	3.09642e+07	3.90624e+07	4.16495e+07	0	0	0	0	0	0.0184141	0.0186787	0	0
2-[(1-Carboxy-2-hydroxyethyl)carbamoyl]-6-(2-furyl)-4-(2-nitrophenyl)-3,4-dihydro-2H-1,4'-bipyridine-3-carboxylic acid	C25 H22 N4 O9	NA	Others	其他	522.137	5.624	522.139	3	0	0	0	0	168042	130719	90606.5	96057.9	4.49382e+07	4.96324e+07	0	0	6.91406e-05	4.83784e-05	0.0484859
Bis{[(isopropoxycarbonyl)oxy]methyl} {[2-(4-amino-2-oxo-1,3,5-triazin-1(2H)-yl)ethoxy]methyl}phosphonate	C16 H27 N4 O11 P	NA	Others	其他	482.142	6.201	482.141	0	0	0	0	0	4.06175e+07	4.46199e+07	0	0	0	0	0	0	0.019726	0	0
2-[(2R)-2-(8-Cyclopropyl-4,9-dioxo-8,9-dihydro[1,2,3]triazino[4,5-g][1,2,3]benzotriazin-3(4H)-yl)propyl]-2H-1,2,3-triazole-4-carbonitrile	C17 H14 N10 O2	NA	Others	其他	390.131	5.62	390.13	-2	789093	1.05588e+06	0	0	0	0	1.34304e+08	1.46948e+08	415503	498113	0.000799541	0	0	0.072893	0.000468406
3-{2-[(Cyclohexylmethyl)amino]ethyl}-8-(4,4-dimethyl-1,2,3,4-tetrahydro-1-naphthalenyl)-1-phenyl-1,3,8-triazaspiro[4.5]decan-4-one	C34 H48 N4 O	NA	Others	其他	528.381	15.718	528.383	3	0	0	1.3391e+08	1.24204e+08	0	0	0	0	0	0	0	0.0790747	0	0	0
(2S)-2-{[{[(2R,3S,4R)-5-(4-Amino-2-oxo-1(2H)-pyrimidinyl)-3,4-dihydroxytetrahydro-2-furanyl]methoxy}(hydroxy)phosphoryl]amino}-4-methylpentanoic acid	C15 H25 N4 O9 P	NA	Others	其他	436.136	5.775	436.136	0	0	0	0	0	397430	385374	0	0	0	0	0	0	0.00018116	0	0
3-[2-(β-D-Glucopyranosyloxy)-4-methoxyphenyl]propanoic acid	C16 H22 O9	NA	Organooxygen compounds	有氧氧化合物	358.126	4.831	358.126	0	0	0	0	0	1.07613e+06	1.13643e+06	349116	334568	0	0	0	0	0.000512041	0.000177193	0
Pantothenic acid	C9 H17 N O5	79-83-4	Organooxygen compounds	有氧氧化合物	219.11	2.967	219.111	2	629628	527046	0	0	338784	332360	0	0	862286	1.00759e+06	0.000501258	0	0.000155319	0	0.000958679
D-(-)-Quinic acid	C7 H12 O6	77-95-2	Organooxygen compounds	有氧氧化合物	192.062	0.905	192.063	4	7.90627e+06	6.10493e+06	0	0	1.72691e+08	175093551	0	0	3.29849e+06	3.27196e+06	0.00607191	0	0.0804858	0	0.00336864
β-D-Glucopyranuronic acid	C6 H10 O7	6556-12-3	Organooxygen compounds	有氧氧化合物	194.042	0.896	194.043	3	0	0	2.44487e+06	2.17312e+06	0	0	0	0	831776	875629	0	0.00141475	0	0	0.000875379
Neochlorogenic acid	C16 H18 O9	906-33-2	Organooxygen compounds	有氧氧化合物	354.095	4.883	354.095	0	9.57835e+06	9.32756e+06	0	0	0	0	1.27078e+06	1.48562e+06	177014	191952	0.00819309	0	0	0.000714384	0.000189167
4,5-Dicaffeoylquinic acid	C25 H24 O12	14534-61-3	Organooxygen compounds	有氧氧化合物	516.127	5.916	516.127	0	429103	246715	0	0	0	0	0	0	0	0	0.000292873	0	0	0	0
4-Acetyl-3-hydroxy-5-methylphenyl β-D-glucopyranoside	C15 H20 O8	NA	Organooxygen compounds	有氧氧化合物	328.115	4.671	328.116	1	0	0	0	0	6.2886e+06	6.15538e+06	0	0	0	0	0	0	0.00287984	0	0
Gluconic acid	C6 H12 O7	526-95-4	Organooxygen compounds	有氧氧化合物	196.057	0.873	196.058	4	0	0	1.08681e+07	1.04355e+07	0	0	3.1455e+06	3.48311e+06	0	0	0	0.00652647	0	0.00171796	0
α,α-Trehalose	C12 H22 O11	99-20-7	Organooxygen compounds	有氧氧化合物	342.116	0.897	342.116	1	5.28311e+06	4.80719e+06	4.95068e+07	5.35357e+07	3.50682e+06	4.91642e+06	1.44785e+08	1.47166e+08	0	0	0.00437275	0.0315676	0.00194935	0.0756659	0
Chlorogenic acid	C16 H18 O9	NA	Organooxygen compounds	有氧氧化合物	354.095	4.347	354.095	0	1.67173e+07	1.35869e+07	0	0	0	0	0	0	0	0	0.0131326	0	0	0	0
Hexose	C6 H12 O6	579-36-2	Organooxygen compounds	有氧氧化合物	180.063	0.873	180.063	4	7.88704e+06	8.38055e+06	9.9529e+07	9.35271e+07	1.96749e+07	1.85088e+07	0	0	9.20812e+06	9.72382e+06	0.00704974	0.0591438	0.00883664	0	0.00970632
Myristyl sulfate	C14 H30 O4 S	1191-50-0	Organic sulfuric acids and derivatives	有机硫酸及其衍生物	294.186	9.448	294.186	0	0	0	408065	468488	0	0	0	0	0	0	0	0.000268537	0	0	0
Dodecyl sulfate	C12 H26 O4 S	151-21-3	Organic sulfuric acids and derivatives	有机硫酸及其衍生物	266.155	11.945	266.155	0	2.32892e+06	2.03813e+06	1.15763e+07	1.51596e+07	585903	571975	580613	581296	1.52586e+06	1.46744e+06	0.00189251	0.0081907	0.000267961	0.000301136	0.00153465
4-(3,4-Dihydroxyphenyl)-6,7-dihydroxy-2-naphthoic acid	C17 H12 O6	NA	Naphthalenes	萘类	312.063	9.68	312.063	0	0	0	0	0	0	0	687157	624557	0	0	0	0	0	0.000339961	0
2,6-Naphthalenedicarboxylic acid	C12 H8 O4	1141-38-4	Naphthalenes	萘类	216.042	6.37	216.042	2	119516	98621.5	0	0	0	0	0	0	0	0	9.45324e-05	0	0	0	0
Phloretin	C15 H14 O5	60-82-2	Linear 1,3-diarylpropanoids	二芳基丙二醇	274.084	7.098	274.084	0	0	0	0	0	5.13862e+07	5.24645e+07	0	0	0	0	0	0	0.0240336	0	0
Genistein	C15 H10 O5	446-72-0	Isoflavonoids	异黄酮	270.053	10.293	270.053	0	0	0	0	0	0	0	152407061	1.63876e+08	522063	212172	0	0	0	0.0819721	0.000376439
Glycitein	C16 H12 O5	40957-83-3	Isoflavonoids	异黄酮	284.068	8.543	284.068	1	0	0	0	0	0	0	1.12892e+06	1.10316e+06	0	0	0	0	0	0.000578496	0
DL-Tryptophan	C11 H12 N2 O2	1954-12-6	Indoles and derivatives	吲哚及其衍生物	204.089	4.422	204.09	3	91620.1	99702	0	0	278106	254394	148797	115944	208328	201732	8.29116e-05	0	0.000123233	6.86137e-05	0.000210236
2-{[3-Methyl-7-(3-methylbenzyl)-2,6-dioxo-2,3,6,7-tetrahydro-1H-purin-8-yl]sulfanyl}-N-phenylacetamide	C22 H21 N5 O3 S	NA	Imidazopyrimidines	咪唑嘧啶	435.137	5.62	435.137	-2	0	0	0	0	0	0	2.30383e+07	9.629e+07	0	0	0	0	0	0.0309267	0
Methyl 5-{[4-(6-amino-5-cyano-3-methyl-1,4-dihydropyrano[2,3-c]pyrazol-4-yl)-2-methoxyphenoxy]methyl}-2-furoate	C22 H20 N4 O6	NA	Furans	呋喃类	436.136	6.259	436.138	4	0	0	0	0	4.59705e+08	4.47085e+08	0	0	0	0	0	0	0.209853	0	0
Hispidulin	C16 H12 O6	1447-88-7	Flavonoids	黄酮类化合物	300.063	6.315	300.063	1	0	0	0	0	0	0	0	0	402149	374366	0	0	0	0	0.000398115
Catechin	C15 H14 O6	88191-48-4	Flavonoids	黄酮类化合物	290.079	4.89	290.079	1	0	0	0	0	8.06926e+06	7.47771e+06	5.65437e+06	5.55897e+06	0	0	0	0	0.00359795	0.0029062	0
Quercetin	C15 H10 O7	117-39-5	Flavonoids	黄酮类化合物	302.042	6.773	302.043	1	146912	115521	0	0	510955	522278	0	0	464216	444435	0.000113728	0	0.000239115	0	0.000465861
7-Hydroxy-2-(4-hydroxyphenyl)-4-oxo-3,4-dihydro-2H-chromen-5-yl β-D-glucopyranoside	C21 H22 O10	NA	Flavonoids	黄酮类化合物	434.121	5.961	434.121	1	0	0	0	0	7.08025e+06	7.17978e+06	0	0	0	0	0	0	0.00330012	0	0
3,5-Dihydroxy-2-(4-hydroxyphenyl)-4-oxo-3,4-dihydro-2H-chromen-7-yl hexopyranoside	C21 H22 O11	NA	Flavonoids	黄酮类化合物	450.116	4.88	450.116	0	0	0	0	0	191653	307942	0	0	0	0	0	0	0.000115618	0	0
Rutin	C27 H30 O16	153-18-4	Flavonoids	黄酮类化合物	610.153	5.462	610.153	0	249693	240138	0	0	0	0	0	0	1.02492e+06	1.10546e+06	0.000212274	0	0	0	0.00109223
Luteolin	C15 H10 O6	491-70-3	Flavonoids	黄酮类化合物	286.047	8.068	286.048	0	0	0	0	0	0	0	179878	269716	0	0	0	0	0	0.000116523	0
Quercetin-3β-D-glucoside	C21 H20 O12	482-35-9	Flavonoids	黄酮类化合物	464.095	5.609	464.095	0	506142	460935	0	0	2.24364e+07	2.19716e+07	0	0	3.58917e+06	3.58593e+06	0.000419094	0	0.0102771	0	0.00367864
Naringenin	C15 H12 O5	480-41-1	Flavonoids	黄酮类化合物	272.068	10.276	272.068	3	0	0	0	0	0	0	1.4861e+06	1.72924e+06	0	0	0	0	0	0.00083333	0
α-Eleostearic acid	C18 H30 O2	506-23-0	Fatty Acyls	脂肪酰类脂质化合物	278.224	15.166	278.225	1	152143	163986	0	0	0	0	0	0	5.99189e+06	4.38731e+06	0.000136998	0	0	0	0.00532137
(+/-)12(13)-DiHOME	C18 H34 O4	263399-35-5	Fatty Acyls	脂肪酰类脂质化合物	314.245	10.063	314.246	0	1.11524e+06	1.11557e+06	355308	416172	0	0	93244.5	103895	548586	502321	0.000966749	0.000236347	0	5.10931e-05	0.000538795
Hexadecanedioic acid	C16 H30 O4	505-54-4	Fatty Acyls	脂肪酰类脂质化合物	286.214	7.751	286.214	1	0	0	0	0	0	0	0	0	106562	91873.3	0	0	0	0	0.000101737
3-tert-Butyladipic acid	C10 H18 O4	10347-88-3	Fatty Acyls	脂肪酰类脂质化合物	202.12	6.654	202.121	3	4.37804e+06	3.70734e+06	1.14278e+06	1.32844e+06	0	0	0	0	244879	198560	0.00350389	0.000757071	0	0	0.000227349
Dodecanedioic acid	C12 H22 O4	693-23-2	Fatty Acyls	脂肪酰类脂质化合物	230.151	6.293	230.152	1	666697	634638	0	0	0	0	0	0	0	0	0.000563948	0	0	0	0
Azelaic acid	C9 H16 O4	123-99-9	Fatty Acyls	脂肪酰类脂质化合物	188.104	6.172	188.105	4	2.47718e+07	2.78987e+07	3.91923e+06	4.50266e+06	0	0	352561	330625	4.69675e+06	4.31892e+06	0.0228254	0.00258009	0	0.000177063	0.00462229
(15Z)-9,12,13-Trihydroxy-15-octadecenoic acid	C18 H34 O5	NA	Fatty Acyls	脂肪酰类脂质化合物	330.24	7.258	330.241	0	3.68732e+07	3.51726e+07	4.5113e+06	4.65853e+06	199707	195097	688342	713495	5.78758e+06	5.91326e+06	0.0312219	0.00280923	9.13672e-05	0.000363319	0.00599896
{(1R,2R)-2-[(2Z)-5-(Hexopyranosyloxy)-2-penten-1-yl]-3-oxocyclopentyl}acetic acid	C18 H28 O9	NA	Fatty Acyls	脂肪酰类脂质化合物	388.173	5.066	388.173	0	275184	237301	0	0	865594	838327	0	0	1.11971e+06	1.06159e+06	0.000222091	0	0.000394329	0	0.00111834
Corchorifatty acid F	C18 H32 O5	NA	Fatty Acyls	脂肪酰类脂质化合物	328.225	7.755	328.225	0	0	0	1.73577e+06	1.67157e+06	0	0	0	0	0	0	0	0.00104386	0	0	0
(9Z,12Z)-6,8-Dihydroxy-9,12-octadecadienoic acid	C18 H32 O4	NA	Fatty Acyls	脂肪酰类脂质化合物	312.23	9.102	312.23	0	3.66136e+06	3.32806e+06	0	0	0	0	0	0	5.32368e+06	5.61697e+06	0.00302894	0	0	0	0.00560922
Linoleic acid	C18 H32 O2	60-33-3	Fatty Acyls	脂肪酰类脂质化合物	280.24	16.825	280.24	1	221301	226620	412328	356086	0	0	372772	327864	2.47378e+06	3.10069e+06	0.000194112	0.000235408	0	0.000181586	0.002858
CMPF	C12 H16 O5	86879-39-2	Fatty Acyls	脂肪酰类脂质化合物	240.099	5.484	240.1	2	185617	244433	0	0	0	0	0	0	411695	409383	0.000186367	0	0	0	0.000420962
Dibutyl 4-acetyl-4-methylheptanedioate	C18 H32 O5	6630-77-9	Fatty Acyls	脂肪酰类脂质化合物	328.225	7.02	328.225	0	3.25505e+07	3.36674e+07	0	0	116459	106789	199399	186246	5.10281e+06	5.14284e+06	0.0286963	0	5.1665e-05	9.9949e-05	0.0052529
[(Carbamoylamino)methyl]carbamate	C3 H6 N3 O3	NA	Diazines	二氮杂苯	132.041	0.882	132.041	2	0	0	3.93175e+06	3.86433e+06	0	0	0	0	0	0	0	0.00238837	0	0	0
Esculin	C15 H16 O9	531-75-9	Coumarins and derivatives	香豆素及其衍生物	340.079	4.581	340.079	1	0	0	0	0	114871	130206	0	0	0	0	0	0	5.67168e-05	0	0
5,7-Dihydroxy-4-methylcoumarin	C10 H8 O4	2107-76-8	Coumarins and derivatives	香豆素及其衍生物	192.041	5.375	192.042	4	0	0	0	0	0	0	0	0	224469	250840	0	0	0	0	0.000243689
Rutarin	C20 H24 O10	NA	Coumarins and derivatives	香豆素及其衍生物	424.137	1.583	424.137	0	0	0	0	0	0	0	156871	169973	0	0	0	0	0	8.47092e-05	0
N'-Isonicotinoyl-6-methoxy-2-oxo-2H-chromene-3-carbohydrazonamide	C17 H14 N4 O4	NA	Coumarins and derivatives	香豆素及其衍生物	338.1	5.207	338.101	4	6.2139e+07	5.80913e+07	1.2643e+06	328676	458601	342473	0	0	0	0	0.0521031	0.000488015	0.000185388	0	0
4-Methylumbelliferyl alpha-L-iduronide (free acid)	C16 H18 O8	NA	Coumarins and derivatives	香豆素及其衍生物	338.1	4.772	338.1	0	7.73197e+07	6.54291e+07	0	0	59148.4	52613.5	0	0	0	0	0.0618618	0	2.58644e-05	0	0
Ferulic acid	C10 H10 O4	537-98-4	Cinnamic acids and derivatives	肉桂酸及其衍生物	194.058	5.889	194.058	1	745777	723055	0	0	0	0	0	0	106659	102985	0.000636535	0	0	0	0.000107483
N-Acetyl-L-phenylalanine	C11 H13 N O3	2018-61-3	Carboxylic acids and derivatives	羧酸及其衍生物	207.089	5.699	207.09	3	238977	193981	0	0	244833	231634	0	0	57001.9	69884.7	0.000187627	0	0.000110266	0	6.50541e-05
(-)-Spiculisporic acid	C17 H28 O6	NA	Carboxylic acids and derivatives	羧酸及其衍生物	328.188	10.095	328.189	0	0	0	168841	169609	0	0	0	0	0	0	0	0.000103686	0	0	0
Endothal	C8 H10 O5	145-73-3	Carboxylic acids and derivatives	羧酸及其衍生物	186.052	2.198	186.053	4	0	0	0	0	0	0	0	0	171288	175359	0	0	0	0	0.000177724
N-Acetyl-DL-glutamic acid	C7 H11 N O5	5817-08-3	Carboxylic acids and derivatives	羧酸及其衍生物	189.063	1.291	189.064	4	6.32232e+06	7.58675e+06	0	0	0	0	1.25814e+06	1.28996e+06	2.9399e+06	2.87032e+06	0.00602765	0	0	0.000660402	0.00297887
3-Butene-1,2,3-tricarboxylic acid	C7 H8 O6	26326-05-6	Carboxylic acids and derivatives	羧酸及其衍生物	188.031	1.532	188.032	4	6.53307e+06	8.37415e+06	153954	181081	292349	261508	0	0	262827	254528	0.00646021	0.00010264	0.000128176	0	0.000265245
L-Tyrosine	C9 H11 N O3	60-18-4	Carboxylic acids and derivatives	羧酸及其衍生物	181.073	1.329	181.074	4	62359.2	76504.9	0	0	0	0	148081	129867	0	0	6.01783e-05	0	0	7.20368e-05	0
2-Hydroxyphenylalanine	C9 H11 N O3	2370-61-8	Carboxylic acids and derivatives	羧酸及其衍生物	181.073	6.747	181.074	4	274467	281977	0	0	0	0	0	0	0	0	0.000241141	0	0	0	0
2,4-Dinitro-11-phenyl-5H-dibenzo[b,e][1,4]diazepine	C19 H12 N4 O4	NA	Benzodiazepines	苯二氮卓类	360.084	6.104	360.086	4	1.82356e+06	1.19645e+06	164864	86375.5	0	0	0	0	1.87002e+08	1.96798e+08	0.00130875	7.69686e-05	0	0	0.196772
Citric acid	C6 H8 O7	NA	Benzene and substituted derivatives	苯及其取代衍生物	192.026	1.229	192.027	4	1.42175e+07	1.59423e+07	4.8028e+06	4.63483e+06	1.0981e+07	1.09905e+07	1.47888e+07	1.43182e+07	2.77985e+06	2.78292e+06	0.0130701	0.00289127	0.00508473	0.00754375	0.00285201
2,2'-Methylenebis(4-methyl-6-tert-butylphenol)	C23 H32 O2	119-47-1	Benzene and substituted derivatives	苯及其取代衍生物	340.24	16.352	340.24	1	2.30548e+07	2.07224e+07	1.30845e+07	1.26322e+07	1.58643e+07	1.37116e+07	1.73212e+07	1.80573e+07	2.07031e+07	1.86045e+07	0.0189713	0.00787844	0.00684459	0.00916916	0.0201529
Monobutyl phthalate	C12 H14 O4	131-70-4	Benzene and substituted derivatives	苯及其取代衍生物	222.089	7.9	222.089	2	369415	395478	0	0	0	0	0	0	0	0	0.000331475	0	0	0	0
2-Methylhippuric acid	C10 H11 N O3	42013-20-7	Benzene and substituted derivatives	苯及其取代衍生物	193.073	5.665	193.074	3	278494	305426	0	0	0	0	0	0	0	0	0.000253048	0	0	0	0
Syringic acid	C9 H10 O5	530-57-4	Benzene and substituted derivatives	苯及其取代衍生物	198.052	5.692	198.053	4	387626	367992	0	0	0	0	4.19143e+06	4.77691e+06	0	0	0.000327456	0	0	0.00232435	0
1-(3-Chloro-4-fluorophenyl)-3-[2-(4-fluorophenyl)ethyl]thiourea	C15 H13 Cl F2 N2 S	NA	Benzene and substituted derivatives	苯及其取代衍生物	326.046	7.572	326.046	0	0	0	0	0	0	0	3.26726e+08	313444686	0	0	0	0	0	0.165915	0
2-[(4-Carboxyphenyl)sulfonyl]terephthalic acid	C15 H10 O8 S	NA	Benzene and substituted derivatives	苯及其取代衍生物	350.009	8.634	350.01	0	0	0	0	0	0	0	3.44196e+07	3.47374e+07	0	0	0	0	0	0.0179236	0
N-{4-[(4-Fluorobenzoyl)amino]-2-methoxyphenyl}-1-benzofuran-2-carboxamide	C23 H17 F N2 O4	NA	Benzene and substituted derivatives	苯及其取代衍生物	404.116	0.872	404.117	3	0	0	3.11265e+07	3.19405e+07	0	0	0	0	0	0	0	0.0193209	0	0	0
Desthiobiotin	C10 H18 N2 O3	533-48-2	Azoles	唑	214.131	2.894	214.132	3	0	0	0	0	0	0	225446	227068	0	0	0	0	0	0.000117279	0
2,4,6-Trihydroxy-2-(4-hydroxybenzyl)-1-benzofuran-3(2H)-one	C15 H12 O6	5989-16-2	Aurone flavonoids	Aurone黄酮类化合物	288.063	6.71	288.063	1	239920	249635	0	0	205458	210186	0	0	0	0	0.000212154	0	9.61901e-05	0	0
Schizotenuin A	C36 H28 O16	NA	2-arylbenzofuran flavonoids	2-芳基苯并呋喃类黄酮	716.138	6.485	716.138	0	0	0	0	0	0	0	0	0	0	0	0	0	0	0	0
